# Supplementary material for: Impact of Epithelial–Mesenchymal Transition on the Immune Landscape in Breast Cancer
Source: Cancers (Basel). 2021 Oct 12;13(20):5099. doi: 10.3390/cancers13205099 (PMC8533811; doi:10.3390/cancers13205099)
Supplement: Supplementary file 1 [file cancers-13-05099-s001.zip]

Archive with 1 entries (1 files):
- Supplementary Figures - Cancers.pptx
